# Supplementary material for: Effect of de novo transcriptome assembly on transcript quantification
Source: Sci Rep. 2019 Jun 5;9:8304. doi: 10.1038/s41598-019-44499-3 (PMC6549443; doi:10.1038/s41598-019-44499-3)
Supplement: Supplementary file 3 [file 41598_2019_44499_MOESM3_ESM.xlsx]

## Sheet: Yeast Trinity Recovered
Category	Term	Count	%	PValue	Genes	List Total	Pop Hits	Pop Total	Fold Enrichment	Bonferroni	Benjamini	FDR
No Enriched Genes

## Sheet: Yeast Trinity Not Recovered
Category	Term	Count	%	PValue	Genes	List Total	Pop Hits	Pop Total	Fold Enrichment	Bonferroni	Benjamini	FDR
INTERPRO	IPR001584:Integrase, catalytic core	42	6.15836	5.29551e-34	YIL082W-A, YDR210C-D, YPR158W-B, YLR410W-B, YLR035C-A, YMR050C, YDR210W-B, YML039W, YOR343W-B, YLR157C-B, YNL284C-B, YGR038C-B, YJL113W, YCL019W, YOR142W-B, YPR137C-B, YER160C, YMR045C, YBR012W-B, YER138C, YJR027W, YDR316W-B, YDR261C-D, YBL100W-B, YDR098C-B, YJR029W, YHL009W-B, YOR192C-B, YPL257W-B, YHR214C-B, YGR027W-B, YPR158C-D, YBL005W-B, YDR034C-D, YGR161C-D, YOL103W-B, YGR109W-B, YDR261W-B,…	579	46	5053	7.96824	4.17816e-31	4.17816e-31	8.11384e-31
INTERPRO	IPR013103:Reverse transcriptase, RNA-dependent DNA polymerase	40	5.8651	4.62143e-33	YDR210C-D, YPR158W-B, YLR410W-B, YLR035C-A, YMR050C, YDR210W-B, YML039W, YOR343W-B, YLR157C-B, YNL284C-B, YGR038C-B, YJL113W, YCL019W, YOR142W-B, YPR137C-B, YER160C, YMR045C, YBR012W-B, YER138C, YJR027W, YDR316W-B, YDR261C-D, YBL100W-B, YDR098C-B, YJR029W, YHL009W-B, YOR192C-B, YPL257W-B, YHR214C-B, YGR027W-B, YPR158C-D, YBL005W-B, YDR034C-D, YGR161C-D, YOL103W-B, YDR261W-B, YLR227W-B, YML045W, Y…	579	43	5053	8.11825	3.64631e-30	1.82315e-30	7.081e-30
INTERPRO	IPR012337:Ribonuclease H-like domain	44	6.45161	5.01765e-25	YIL082W-A, YDR210C-D, YPR158W-B, YLR410W-B, YLR035C-A, YMR050C, YDR210W-B, YML039W, YOR343W-B, YLR157C-B, YNL284C-B, YGR038C-B, YJL113W, YNL262W, YCL019W, YOR142W-B, YPR137C-B, YER160C, YMR045C, YBR012W-B, YER138C, YPL167C, YJR027W, YDR316W-B, YDR261C-D, YBL100W-B, YDR098C-B, YJR029W, YHL009W-B, YOR192C-B, YPL257W-B, YHR214C-B, YGR027W-B, YPR158C-D, YBL005W-B, YDR034C-D, YGR161C-D, YOL103W-B, YGR…	579	67	5053	5.73124	3.95893e-22	1.31964e-22	7.6881e-22
INTERPRO	IPR001969:Peptidase aspartic, active site	29	4.2522	2.85986e-20	YDR210C-D, YPR158W-B, YLR035C-A, YMR050C, YML039W, YLR157C-B, YNL284C-B, YGR038C-B, YOR142W-B, YPR137C-B, YER160C, YMR045C, YBR012W-B, YER138C, YJR027W, YDR316W-B, YDR261C-D, YDR098C-B, YJR029W, YPL257W-B, YHR214C-B, YGR027W-B, YPR158C-D, YBL005W-B, YGR161C-D, YOL103W-B, YML045W, YLR227W-B, YDR365W-B	579	36	5053	7.03018	2.25643e-17	5.64107e-18	4.3819e-17
INTERPRO	IPR015820:Retrotransposon Ty1 A, N-terminal	40	5.8651	1.67512e-16	YDR210C-D, YPR158W-B, YLR410W-B, YLR035C-A, YMR050C, YDR210W-B, YML039W, YOR343W-B, YLR157C-B, YNL284C-B, YGR038C-B, YCL019W, YOR142W-B, YPR137C-B, YER160C, YMR045C, YDR170W-A, YBR012W-B, YER138C, YJR027W, YDR316W-B, YDR261C-D, YBL100W-B, YMR046C, YDR098C-B, YJR029W, YOR192C-B, YPL257W-B, YHR214C-B, YGR027W-B, YPR158C-D, YBL005W-B, YDR034C-D, YGR161C-D, YOL103W-B, YBL005W-A, YDR261W-B, YML045W, Y…	579	82	5053	4.25713	1.75193e-13	3.5083e-14	3.44169e-13
INTERPRO	IPR005828:General substrate transporter	20	2.93255	6.73983e-10	YEL069C, YFL040W, YDR345C, YLR081W, YDL245C, YDR536W, YDR343C, YDR342C, YJL214W, YHR096C, YJR158W, YDL199C, YDL194W, YNR072W, YFL011W, YNL318C, YMR011W, YHR092C, YKL217W, YHR094C	579	35	5053	4.98692	5.31772e-07	8.86288e-08	1.03268e-06
INTERPRO	IPR020846:Major facilitator superfamily domain	33	4.83871	1.25655e-09	YFL040W, YKL221W, YDR345C, YDL245C, YDR536W, YMR279C, YDR343C, YDL199C, YJL163C, YDL194W, YKR093W, YNR072W, YFL011W, YMR011W, YHR092C, YHR094C, YEL069C, YLR081W, YHR048W, YHL047C, YBR180W, YDR342C, YJL214W, YIL166C, YHR096C, YJR158W, YNR062C, YAL067C, YCL073C, YNL318C, YIL120W, YKL217W, YKR106W	579	90	5053	3.19994	9.91419e-07	1.41631e-07	1.9253e-06
INTERPRO	IPR005829:Sugar transporter, conserved site	20	2.93255	1.27701e-09	YEL069C, YFL040W, YDR345C, YLR081W, YDL245C, YDR536W, YHR048W, YDR343C, YDR342C, YJL214W, YHR096C, YJR158W, YDL199C, YDL194W, YNR072W, YFL011W, YNL318C, YMR011W, YHR092C, YHR094C	579	36	5053	4.8484	1.00756e-06	1.25946e-07	1.95666e-06
INTERPRO	IPR003663:Sugar/inositol transporter	18	2.6393	4.46187e-09	YEL069C, YDR345C, YLR081W, YDL245C, YDR536W, YDR343C, YDR342C, YJL214W, YJR158W, YHR096C, YDL199C, YDL194W, YNR072W, YFL011W, YNL318C, YMR011W, YHR092C, YHR094C	579	31	5053	5.06736	3.52041e-06	3.91158e-07	6.83653e-06

## Sheet: Yeast TransABySS Recovered
Category	Term	Count	%	PValue	Genes	List Total	Pop Hits	Pop Total	Fold Enrichment	Bonferroni	Benjamini	FDR
No Enriched Genes

## Sheet: Yeast TransABySS Not Recovered
Category	Term	Count	%	PValue	Genes	List Total	Pop Hits	Pop Total	Fold Enrichment	Bonferroni	Benjamini	FDR
INTERPRO	IPR020846:Major facilitator superfamily domain	35	5.66343	1.73087e-12	YFL040W, YKL221W, YDR345C, YDL245C, YDR536W, YMR279C, YDR343C, YOL162W, YDL199C, YJL163C, YDL194W, YKR093W, YPR156C, YNR072W, YFL011W, YIL121W, YNL125C, YCR098C, YHR094C, YEL069C, YLR081W, YHR048W, YHL047C, YBR180W, YDR342C, YJL214W, YIL166C, YJR158W, YNR062C, YAL067C, YCL073C, YNL318C, YIL120W, YKL217W, YKR106W	513	90	5053	3.83052	1.26005e-09	1.26005e-09	2.62391e-09
INTERPRO	IPR005829:Sugar transporter, conserved site	19	3.07443	1.51651e-09	YEL069C, YFL040W, YDR345C, YLR081W, YDL245C, YDR536W, YHR048W, YDR343C, YDR342C, YJL214W, YJR158W, YDL199C, YDL194W, YNR072W, YFL011W, YNL318C, YIL121W, YCR098C, YHR094C	513	36	5053	5.19856	1.10402e-06	5.52008e-07	2.29899e-06
INTERPRO	IPR005828:General substrate transporter	18	2.91262	7.73657e-09	YEL069C, YFL040W, YDR345C, YLR081W, YDL245C, YDR536W, YDR343C, YDR342C, YJL214W, YJR158W, YDL199C, YDL194W, YNR072W, YFL011W, YNL318C, YCR098C, YKL217W, YHR094C	513	35	5053	5.06566	5.63221e-06	1.87741e-06	1.17285e-05
INTERPRO	IPR003663:Sugar/inositol transporter	15	2.42718	5.25866e-07	YEL069C, YDR345C, YLR081W, YDR536W, YDL245C, YDR343C, YDR342C, YJL214W, YJR158W, YDL199C, YDL194W, YNR072W, YFL011W, YNL318C, YHR094C	513	31	5053	4.76608	0.000382757	9.5703e-05	0.000797198
INTERPRO	IPR001138:Zn(2)-C6 fungal-type DNA-binding domain	20	3.23625	1.09253e-06	YBR150C, YOR172W, YER184C, YDR213W, YCR106W, YNR063W, YBR297W, YLR256W, YFL052W, YPR196W, YMR280C, YIL130W, YPL248C, YJL206C, YBR240C, YJL089W, YGL162W, YDR207C, YBR033W, YKL038W	513	56	5053	3.51782	0.000795045	0.00015906	0.00165624

## Sheet: Yeast rnaSPAdes Recovered
Category	Term	Count	%	PValue	Genes	List Total	Pop Hits	Pop Total	Fold Enrichment	Bonferroni	Benjamini	FDR
No Enriched Genes

## Sheet: Yeast rnaSPAdes Not Recovered
Category	Term	Count	%	PValue	Genes	List Total	Pop Hits	Pop Total	Fold Enrichment	Bonferroni	Benjamini	FDR
INTERPRO	IPR001584:Integrase, catalytic core	41	7.09343	3.53816e-35	YIL082W-A, YDR210C-D, YPR158W-B, YLR410W-B, YLR035C-A, YMR050C, YDR210W-B, YML039W, YOR343W-B, YLR157C-B, YNL284C-B, YGR038C-B, YJL113W, YOR142W-B, YPR137C-B, YER160C, YMR045C, YBR012W-B, YER138C, YJR027W, YDR316W-B, YDR261C-D, YBL100W-B, YDR098C-B, YJR029W, YHL009W-B, YOR192C-B, YPL257W-B, YHR214C-B, YGR027W-B, YPR158C-D, YBL005W-B, YDR034C-D, YGR161C-D, YOL103W-B, YGR109W-B, YDR261W-B, YLR227W-…	491	46	5053	9.17263	2.31749e-32	2.31749e-32	5.28829e-32
INTERPRO	IPR013103:Reverse transcriptase, RNA-dependent DNA polymerase	39	6.7474	4.91806e-34	YDR210C-D, YPR158W-B, YLR410W-B, YLR035C-A, YMR050C, YDR210W-B, YML039W, YOR343W-B, YLR157C-B, YNL284C-B, YGR038C-B, YJL113W, YOR142W-B, YPR137C-B, YER160C, YMR045C, YBR012W-B, YER138C, YJR027W, YDR316W-B, YDR261C-D, YBL100W-B, YDR098C-B, YJR029W, YHL009W-B, YOR192C-B, YPL257W-B, YHR214C-B, YGR027W-B, YPR158C-D, YBL005W-B, YDR034C-D, YGR161C-D, YOL103W-B, YDR261W-B, YML045W, YLR227W-B, YAR009C, Y…	491	43	5053	9.33392	3.22133e-31	1.61066e-31	7.35075e-31
INTERPRO	IPR012337:Ribonuclease H-like domain	43	7.43945	8.54992e-27	YIL082W-A, YDR210C-D, YPR158W-B, YLR410W-B, YLR035C-A, YMR050C, YDR210W-B, YML039W, YOR343W-B, YLR157C-B, YNL284C-B, YGR038C-B, YJL113W, YNL262W, YOR142W-B, YPR137C-B, YER160C, YMR045C, YBR012W-B, YER138C, YPL167C, YJR027W, YDR316W-B, YDR261C-D, YBL100W-B, YDR098C-B, YJR029W, YHL009W-B, YOR192C-B, YPL257W-B, YHR214C-B, YGR027W-B, YPR158C-D, YBL005W-B, YDR034C-D, YGR161C-D, YOL103W-B, YGR109W-B, Y…	491	67	5053	6.60483	5.6002e-24	1.86673e-24	1.27791e-23
INTERPRO	IPR001969:Peptidase aspartic, active site	29	5.0173	2.90218e-22	YDR210C-D, YPR158W-B, YLR035C-A, YMR050C, YML039W, YLR157C-B, YNL284C-B, YGR038C-B, YOR142W-B, YPR137C-B, YER160C, YMR045C, YBR012W-B, YER138C, YJR027W, YDR316W-B, YDR261C-D, YDR098C-B, YJR029W, YPL257W-B, YHR214C-B, YGR027W-B, YPR158C-D, YBL005W-B, YGR161C-D, YOL103W-B, YML045W, YLR227W-B, YDR365W-B	491	36	5053	8.29017	1.90093e-19	4.75232e-20	4.33773e-19
INTERPRO	IPR015820:Retrotransposon Ty1 A, N-terminal	39	6.7474	4.30902e-18	YDR210C-D, YPR158W-B, YLR410W-B, YLR035C-A, YMR050C, YDR210W-B, YML039W, YOR343W-B, YLR157C-B, YNL284C-B, YGR038C-B, YOR142W-B, YPR137C-B, YER160C, YMR045C, YDR170W-A, YBR012W-B, YER138C, YJR027W, YDR316W-B, YDR261C-D, YBL100W-B, YMR046C, YDR098C-B, YJR029W, YOR192C-B, YPL257W-B, YHR214C-B, YGR027W-B, YPR158C-D, YBL005W-B, YDR034C-D, YGR161C-D, YOL103W-B, YBL005W-A, YDR261W-B, YML045W, YLR227W-B,…	491	82	5053	4.89462	2.82241e-15	5.64482e-16	6.44046e-15
INTERPRO	IPR020846:Major facilitator superfamily domain	32	5.53633	8.67641e-11	YFL040W, YKL221W, YDL245C, YDR536W, YMR279C, YDL199C, YJL163C, YDL194W, YKR093W, YCL069W, YPR156C, YNR072W, YFL011W, YCR098C, YLR004C, YEL069C, YLR081W, YHL047C, YGR138C, YBR180W, YJL214W, YIL166C, YHR096C, YJR158W, YNR062C, YAL067C, YKR105C, YCL073C, YNL318C, YIL120W, YKL217W, YKR106W	491	90	5053	3.65911	5.68304e-08	9.47174e-09	1.29681e-07
INTERPRO	IPR005828:General substrate transporter	15	2.59516	1.84359e-06	YEL069C, YFL040W, YLR081W, YDR536W, YDL245C, YJL214W, YJR158W, YHR096C, YDL199C, YDL194W, YNR072W, YFL011W, YNL318C, YCR098C, YKL217W	491	35	5053	4.41053	0.00120682	0.000172492	0.00275547

## Sheet: Dog Trinity Recovered
Category	Term	Count	%	PValue	Genes	List Total	Pop Hits	Pop Total	Fold Enrichment	Bonferroni	Benjamini	FDR
INTERPRO	IPR012677:Nucleotide-binding, alpha-beta plait	83	2.67915	3.80029e-11	ENSCAFT00000021867, ENSCAFT00000004941, ENSCAFT00000004613, ENSCAFT00000019370, ENSCAFT00000028467, ENSCAFT00000014804, ENSCAFT00000045695, ENSCAFT00000021145, ENSCAFT00000002662, ENSCAFT00000014759, ENSCAFT00000004622, ENSCAFT00000011299, ENSCAFT00000026694, ENSCAFT00000008395, ENSCAFT00000010627, ENSCAFT00000019364, ENSCAFT00000005180, ENSCAFT00000010628, ENSCAFT00000026276, ENSCAFT00000013013,…	2886	218	15402	2.0319	1.38027e-07	1.38027e-07	6.98875e-08
INTERPRO	IPR000504:RNA recognition motif domain	73	2.35636	3.96225e-11	ENSCAFT00000028426, ENSCAFT00000011791, ENSCAFT00000035753, ENSCAFT00000048864, ENSCAFT00000049340, ENSCAFT00000003644, ENSCAFT00000004613, ENSCAFT00000004941, ENSCAFT00000002092, ENSCAFT00000047884, ENSCAFT00000010500, ENSCAFT00000019370, ENSCAFT00000028467, ENSCAFT00000014804, ENSCAFT00000045695, ENSCAFT00000021145, ENSCAFT00000002662, ENSCAFT00000027199, ENSCAFT00000028740, ENSCAFT00000014759,…	2886	182	15402	2.14058	1.43909e-07	7.19543e-08	7.28657e-08

## Sheet: Dog Trinity Not Recovered
Category	Term	Count	%	PValue	Genes	List Total	Pop Hits	Pop Total	Fold Enrichment	Bonferroni	Benjamini	FDR
INTERPRO	IPR013783:Immunoglobulin-like fold	499	3.93471	7.62533e-13	ENSCAFT00000003386, ENSCAFT00000005614, ENSCAFT00000049283, ENSCAFT00000049285, ENSCAFT00000044415, ENSCAFT00000046070, ENSCAFT00000006033, ENSCAFT00000014024, ENSCAFT00000026481, ENSCAFT00000031256, ENSCAFT00000014607, ENSCAFT00000044757, ENSCAFT00000044563, ENSCAFT00000004749, ENSCAFT00000049741, ENSCAFT00000015610, ENSCAFT00000017747, ENSCAFT00000014756, ENSCAFT00000012473, ENSCAFT00000013073,…	11428	578	15402	1.16354	5.36877e-09	5.36877e-09	1.50336e-09
INTERPRO	IPR000276:G protein-coupled receptor, rhodopsin-like	583	4.59707	4.8819e-10	ENSCAFT00000046882, ENSCAFT00000044621, ENSCAFT00000044761, ENSCAFT00000020043, ENSCAFT00000035300, ENSCAFT00000026482, ENSCAFT00000039787, ENSCAFT00000042993, ENSCAFT00000006697, ENSCAFT00000012879, ENSCAFT00000013858, ENSCAFT00000018240, ENSCAFT00000046688, ENSCAFT00000045402, ENSCAFT00000006696, ENSCAFT00000022905, ENSCAFT00000022908, ENSCAFT00000049484, ENSCAFT00000017957, ENSCAFT00000046873,…	11428	695	15402	1.13055	3.43734e-06	1.71867e-06	9.62525e-07
INTERPRO	IPR003599:Immunoglobulin subtype	281	2.21574	6.05241e-10	ENSCAFT00000003386, ENSCAFT00000044415, ENSCAFT00000006033, ENSCAFT00000026481, ENSCAFT00000031256, ENSCAFT00000044757, ENSCAFT00000044563, ENSCAFT00000004749, ENSCAFT00000017747, ENSCAFT00000012473, ENSCAFT00000026181, ENSCAFT00000024042, ENSCAFT00000007705, ENSCAFT00000026184, ENSCAFT00000046087, ENSCAFT00000049295, ENSCAFT00000015800, ENSCAFT00000039492, ENSCAFT00000004563, ENSCAFT00000003056,…	11428	318	15402	1.19093	4.26149e-06	1.4205e-06	1.19331e-06
INTERPRO	IPR003961:Fibronectin, type III	181	1.42722	7.20757e-10	ENSCAFT00000049283, ENSCAFT00000049285, ENSCAFT00000006033, ENSCAFT00000014024, ENSCAFT00000046070, ENSCAFT00000016581, ENSCAFT00000001427, ENSCAFT00000027000, ENSCAFT00000044563, ENSCAFT00000047543, ENSCAFT00000038503, ENSCAFT00000049741, ENSCAFT00000014756, ENSCAFT00000014754, ENSCAFT00000000403, ENSCAFT00000014751, ENSCAFT00000005411, ENSCAFT00000017955, ENSCAFT00000018371, ENSCAFT00000022524,…	11428	197	15402	1.23828	5.07484e-06	1.26871e-06	1.42106e-06
INTERPRO	IPR007110:Immunoglobulin-like domain	346	2.72828	2.47921e-08	ENSCAFT00000003386, ENSCAFT00000044415, ENSCAFT00000006033, ENSCAFT00000026481, ENSCAFT00000031256, ENSCAFT00000044757, ENSCAFT00000044563, ENSCAFT00000004749, ENSCAFT00000015610, ENSCAFT00000014756, ENSCAFT00000017747, ENSCAFT00000012473, ENSCAFT00000014754, ENSCAFT00000013073, ENSCAFT00000026181, ENSCAFT00000024042, ENSCAFT00000007705, ENSCAFT00000014751, ENSCAFT00000005411, ENSCAFT00000026184,…	11428	404	15402	1.15425	0.000174546	3.49117e-05	4.88807e-05
INTERPRO	IPR007087:Zinc finger, C2H2	419	3.3039	2.97166e-08	ENSCAFT00000003779, ENSCAFT00000017940, ENSCAFT00000049389, ENSCAFT00000030940, ENSCAFT00000043374, ENSCAFT00000044760, ENSCAFT00000049739, ENSCAFT00000043368, ENSCAFT00000043174, ENSCAFT00000048613, ENSCAFT00000042988, ENSCAFT00000049882, ENSCAFT00000044758, ENSCAFT00000045804, ENSCAFT00000013173, ENSCAFT00000006447, ENSCAFT00000031966, ENSCAFT00000006445, ENSCAFT00000005412, ENSCAFT00000049483,…	11428	496	15402	1.13852	0.000209213	3.48719e-05	5.85899e-05
INTERPRO	IPR015880:Zinc finger, C2H2-like	392	3.091	8.5097e-08	ENSCAFT00000003779, ENSCAFT00000017940, ENSCAFT00000049389, ENSCAFT00000030940, ENSCAFT00000044760, ENSCAFT00000043368, ENSCAFT00000043174, ENSCAFT00000048613, ENSCAFT00000042988, ENSCAFT00000044758, ENSCAFT00000049882, ENSCAFT00000045804, ENSCAFT00000006447, ENSCAFT00000031966, ENSCAFT00000006445, ENSCAFT00000005412, ENSCAFT00000049483, ENSCAFT00000039795, ENSCAFT00000049294, ENSCAFT00000044405,…	11428	464	15402	1.13861	0.000598989	8.55918e-05	0.000167779
INTERPRO	IPR013087:Zinc finger C2H2-type/integrase DNA-binding domain	354	2.79136	1.32456e-07	ENSCAFT00000003779, ENSCAFT00000017940, ENSCAFT00000049389, ENSCAFT00000044760, ENSCAFT00000049739, ENSCAFT00000043368, ENSCAFT00000043174, ENSCAFT00000048613, ENSCAFT00000042988, ENSCAFT00000044758, ENSCAFT00000045804, ENSCAFT00000006447, ENSCAFT00000031966, ENSCAFT00000006445, ENSCAFT00000005412, ENSCAFT00000049483, ENSCAFT00000039795, ENSCAFT00000049294, ENSCAFT00000044405, ENSCAFT00000003690,…	11428	417	15402	1.14413	0.000932189	0.000116571	0.000261153
INTERPRO	IPR003598:Immunoglobulin subtype 2	180	1.41933	2.7403e-07	ENSCAFT00000003386, ENSCAFT00000006033, ENSCAFT00000036986, ENSCAFT00000047744, ENSCAFT00000044023, ENSCAFT00000031256, ENSCAFT00000030193, ENSCAFT00000044563, ENSCAFT00000004749, ENSCAFT00000017747, ENSCAFT00000012473, ENSCAFT00000027144, ENSCAFT00000007705, ENSCAFT00000026184, ENSCAFT00000046087, ENSCAFT00000011495, ENSCAFT00000015800, ENSCAFT00000012730, ENSCAFT00000019632, ENSCAFT00000027211,…	11428	202	15402	1.20096	0.00192758	0.00021436	0.000540281
INTERPRO	IPR001909:Krueppel-associated box	138	1.08816	6.74606e-07	ENSCAFT00000042937, ENSCAFT00000048381, ENSCAFT00000048056, ENSCAFT00000003779, ENSCAFT00000017940, ENSCAFT00000048964, ENSCAFT00000046730, ENSCAFT00000049389, ENSCAFT00000043220, ENSCAFT00000044760, ENSCAFT00000047539, ENSCAFT00000043419, ENSCAFT00000007177, ENSCAFT00000045061, ENSCAFT00000046315, ENSCAFT00000044758, ENSCAFT00000031966, ENSCAFT00000019233, ENSCAFT00000049483, ENSCAFT00000007560,…	11428	152	15402	1.22361	0.00473864	0.000474878	0.00133006

## Sheet: Dog TransABySS Recovered
Category	Term	Count	%	PValue	Genes	List Total	Pop Hits	Pop Total	Fold Enrichment	Bonferroni	Benjamini	FDR
INTERPRO	IPR012677:Nucleotide-binding, alpha-beta plait	80	2.57898	7.2011e-10	ENSCAFT00000021867, ENSCAFT00000028426, ENSCAFT00000035753, ENSCAFT00000048864, ENSCAFT00000003644, ENSCAFT00000038045, ENSCAFT00000004941, ENSCAFT00000002092, ENSCAFT00000047884, ENSCAFT00000019370, ENSCAFT00000028467, ENSCAFT00000014804, ENSCAFT00000011030, ENSCAFT00000045695, ENSCAFT00000021145, ENSCAFT00000002662, ENSCAFT00000027199, ENSCAFT00000028740, ENSCAFT00000015181, ENSCAFT00000014759,…	2889	218	15402	1.95642	2.60752e-06	2.60752e-06	1.32385e-06
INTERPRO	IPR000504:RNA recognition motif domain	70	2.25661	9.38751e-10	ENSCAFT00000028426, ENSCAFT00000035753, ENSCAFT00000048864, ENSCAFT00000003644, ENSCAFT00000004941, ENSCAFT00000002092, ENSCAFT00000047884, ENSCAFT00000019370, ENSCAFT00000028467, ENSCAFT00000014804, ENSCAFT00000011030, ENSCAFT00000045695, ENSCAFT00000021145, ENSCAFT00000002662, ENSCAFT00000027199, ENSCAFT00000028740, ENSCAFT00000014759, ENSCAFT00000004622, ENSCAFT00000011299, ENSCAFT00000026694,…	2889	182	15402	2.05048	3.39921e-06	1.69961e-06	1.72579e-06
INTERPRO	IPR016040:NAD(P)-binding domain	58	1.86976	4.44624e-06	ENSCAFT00000012019, ENSCAFT00000025384, ENSCAFT00000027206, ENSCAFT00000001431, ENSCAFT00000012827, ENSCAFT00000022329, ENSCAFT00000035246, ENSCAFT00000023939, ENSCAFT00000020328, ENSCAFT00000025093, ENSCAFT00000036435, ENSCAFT00000046785, ENSCAFT00000021203, ENSCAFT00000015150, ENSCAFT00000009576, ENSCAFT00000025535, ENSCAFT00000032423, ENSCAFT00000038979, ENSCAFT00000010349, ENSCAFT00000014822,…	2889	172	15402	1.79775	0.015971	0.00535225	0.00817362

## Sheet: Dog TransABySS Not Recovered
Category	Term	Count	%	PValue	Genes	List Total	Pop Hits	Pop Total	Fold Enrichment	Bonferroni	Benjamini	FDR
INTERPRO	IPR013783:Immunoglobulin-like fold	501	3.94426	2.51416e-13	ENSCAFT00000003386, ENSCAFT00000005614, ENSCAFT00000049283, ENSCAFT00000049285, ENSCAFT00000044415, ENSCAFT00000046070, ENSCAFT00000006033, ENSCAFT00000014024, ENSCAFT00000026481, ENSCAFT00000003381, ENSCAFT00000031256, ENSCAFT00000014607, ENSCAFT00000003183, ENSCAFT00000044757, ENSCAFT00000044563, ENSCAFT00000004749, ENSCAFT00000015610, ENSCAFT00000017747, ENSCAFT00000014756, ENSCAFT00000012473,…	11449	578	15402	1.16606	1.76805e-09	1.76805e-09	4.95726e-10
INTERPRO	IPR000276:G protein-coupled receptor, rhodopsin-like	584	4.5977	4.3482e-10	ENSCAFT00000046882, ENSCAFT00000044621, ENSCAFT00000044761, ENSCAFT00000020043, ENSCAFT00000035300, ENSCAFT00000026482, ENSCAFT00000039787, ENSCAFT00000042993, ENSCAFT00000006697, ENSCAFT00000012879, ENSCAFT00000013858, ENSCAFT00000018240, ENSCAFT00000046688, ENSCAFT00000045402, ENSCAFT00000006696, ENSCAFT00000022905, ENSCAFT00000022908, ENSCAFT00000049484, ENSCAFT00000017957, ENSCAFT00000046873,…	11449	695	15402	1.13041	3.05721e-06	1.52861e-06	8.57176e-07
INTERPRO	IPR003599:Immunoglobulin subtype	281	2.21225	8.35583e-10	ENSCAFT00000003386, ENSCAFT00000044415, ENSCAFT00000006033, ENSCAFT00000026481, ENSCAFT00000003381, ENSCAFT00000031256, ENSCAFT00000003183, ENSCAFT00000044757, ENSCAFT00000044563, ENSCAFT00000004749, ENSCAFT00000017747, ENSCAFT00000012473, ENSCAFT00000026181, ENSCAFT00000024042, ENSCAFT00000007705, ENSCAFT00000026184, ENSCAFT00000049292, ENSCAFT00000046087, ENSCAFT00000049295, ENSCAFT00000015800,…	11449	318	15402	1.18875	5.87497e-06	1.95833e-06	1.64722e-06
INTERPRO	IPR003961:Fibronectin, type III	181	1.42497	9.21176e-10	ENSCAFT00000049283, ENSCAFT00000049285, ENSCAFT00000006033, ENSCAFT00000014024, ENSCAFT00000046070, ENSCAFT00000016581, ENSCAFT00000001427, ENSCAFT00000027000, ENSCAFT00000044563, ENSCAFT00000047543, ENSCAFT00000038503, ENSCAFT00000014756, ENSCAFT00000014754, ENSCAFT00000000403, ENSCAFT00000014751, ENSCAFT00000005411, ENSCAFT00000017955, ENSCAFT00000018371, ENSCAFT00000022524, ENSCAFT00000047240,…	11449	197	15402	1.23601	6.47677e-06	1.6192e-06	1.81595e-06
INTERPRO	IPR007110:Immunoglobulin-like domain	347	2.73185	1.65394e-08	ENSCAFT00000003386, ENSCAFT00000044415, ENSCAFT00000006033, ENSCAFT00000026481, ENSCAFT00000003381, ENSCAFT00000031256, ENSCAFT00000003183, ENSCAFT00000044757, ENSCAFT00000044563, ENSCAFT00000004749, ENSCAFT00000015610, ENSCAFT00000014756, ENSCAFT00000017747, ENSCAFT00000012473, ENSCAFT00000014754, ENSCAFT00000013073, ENSCAFT00000026181, ENSCAFT00000024042, ENSCAFT00000007705, ENSCAFT00000014751,…	11449	404	15402	1.15547	0.000116282	2.32575e-05	3.26048e-05
INTERPRO	IPR003598:Immunoglobulin subtype 2	179	1.40923	9.06464e-07	ENSCAFT00000003386, ENSCAFT00000006033, ENSCAFT00000036986, ENSCAFT00000047744, ENSCAFT00000044023, ENSCAFT00000031256, ENSCAFT00000030193, ENSCAFT00000003183, ENSCAFT00000044563, ENSCAFT00000004749, ENSCAFT00000017747, ENSCAFT00000012473, ENSCAFT00000027144, ENSCAFT00000007705, ENSCAFT00000026184, ENSCAFT00000049292, ENSCAFT00000046087, ENSCAFT00000011495, ENSCAFT00000015800, ENSCAFT00000012730,…	11449	202	15402	1.1921	0.00635308	0.00106166	0.00178693

[truncated: 8 more sheets: Dog rnaSPAdes Recovered, Dog rnaSPAdes Not Recovered, Mouse Trinity Recovered, Mouse Trinity Not Recovered, Mouse TransABySS Recovered, Mouse TransABySS Not Recovered, Mouse rnaSPAdes Recovered, Mouse rnaSPAdes Not Recovered]
